# Supplementary material for: Epigenetic instability of imprinted genes in human cancers
Source: Nucleic Acids Res. 2015 Sep 3;43(22):10689–99. doi: 10.1093/nar/gkv867 (PMC4678850; doi:10.1093/nar/gkv867)
Supplement: SUPPLEMENTARY DATA [file supp_gkv867_nar-01327-h-2015-File004.xlsx]

## Sheet: Sheet1
	CDKN1C	PEG3	SGCE	NDN	SNRPN	NNAT	PEG10	PLAGL1	MEG3	IGF2	UBE3A	KCNQ1	DLK1	RASGRF1	MAGEL2	USP29	XIST	IGF2R	H19	GRB10	MEST	GNAS	PHLDA2	Down	NC	UP			Down	NC	Up
BRCA																								18	2	3		BRCA	18	2	3
KICH																								16	3	4		KICH	16	3	4
LUAD																								14	3	6		LUAD	14	3	6
LUNG																								13	3	7		LUNG	13	3	7
KIRC																								13	5	5		KIRC	13	5	5
UCEC																								14	6	3		UCEC	14	6	3
COADREAD																								11	6	6		COADREAD	11	6	6
COAD																								11	6	6		COAD	11	6	6
PRAD																								15	7	1		PRAD	15	7	1
LUSC																								11	8	4		LUSC	11	8	4
THCA																								10	9	4		THCA	10	9	4
KIRP																								13	10	0		KIRP	13	10	0
GBM																								9	10	4		GBM	9	10	4
STAD																								5	10	8		STAD	5	10	8
BLCA																								10	11	2		BLCA	10	11	2
READ																								7	11	5		READ	7	11	5
LAML																								7	12	4		LAML	7	12	4
LIHC																								2	12	9		LIHC	2	12	9
ESCA																								4	13	6		ESCA	4	13	6
CESC																								7	15	1		CESC	7	15	1
PCPG																								5	15	3		PCPG	5	15	3
SARC																								2	21	0		SARC	2	21	0
PAAD																								1	21	1		PAAD	1	21	1
UCS
UVM
ACC
LGG
DLBC
MESO
OV
SKCM
Down	20	19	15	15	15	12	12	13	11	10	10	10	8	9	8	4	5	6	5	4	4	1	1	217
NC	4	3	8	8	4	9	10	9	10	11	9	7	13	12	12	18	17	11	12	10	8	11	7	223
Up	0	1	0	0	4	2	1	1	2	2	4	6	2	3	3	1	1	6	6	9	11	11	15	91
ND	8	8	8	8	8	8	8	8	8	8	8	8	8	8	8	8	8	8	8	8	8	8	8	184
																								531
	CDKN1C	PEG3	SGCE	NDN	SNRPN	NNAT	PEG10	PLAGL1	MEG3	IGF2	UBE3A	KCNQ1	DLK1	RASGRF1	MAGEL2	USP29	XIST	IGF2R	H19	GRB10	MEST	GNAS	PHLDA2
Down	20	19	15	15	15	12	12	13	11	10	10	10	8	9	8	4	5	6	5	4	4	1	1
NC	4	3	8	8	4	9	10	9	10	11	9	7	13	12	12	18	17	11	12	10	8	11	7
Up	0	1	0	0	4	2	1	1	2	2	4	6	2	3	3	1	1	6	6	9	11	11	15
