# Supplementary material for: Epigenetic instability of imprinted genes in human cancers
Source: Nucleic Acids Res. 2015 Sep 3;43(22):10689–99. doi: 10.1093/nar/gkv867 (PMC4678850; doi:10.1093/nar/gkv867)
Supplement: SUPPLEMENTARY DATA [file supp_gkv867_nar-01327-h-2015-File005.xlsx]

## Sheet: Sheet1
	CDKN1C	PEG3	SGCE	NDN	SNRPN	NNAT	PEG10	PLAGL1	MEG3	IGF2	UBE3A	KCNQ1	DLK1	RASGRF1	MAGEL2	USP29	XIST	IGF2R	H19	GRB10	MEST	GNAS	PHLDA2	Down	NC	UP
BRCA																								4	10	9
KICH
LUAD																								1	17	5
LUNG																								5	10	8
KIRC																								0	15	8
UCEC																								2	14	7
COADREAD																								0	11	12
COAD																								0	10	13
PRAD																								2	18	3
LUSC																								3	14	6
THCA																								0	22	1
KIRP																								0	22	1
GBM																								0	23	0
STAD																								0	23	0
BLCA																								3	16	4
READ																								0	17	6
LAML																								0	23	0
LIHC																								8	11	4
ESCA																								0	19	4
CESC																								0	20	3
PCPG																								0	23	0
SARC																								0	23	0
PAAD																								0	23	0
UCS
UVM
ACC
LGG
DLBC
MESO
OV
SKCM
Down	0	0	0	1	5	0	0	0	0	1	0	3	0	4	0	3	2	2	5	5	0	1	0	32
NC	21	10	16	15	15	22	20	18	15	12	22	19	12	18	21	17	20	19	17	17	9	7	22	384
Up	1	12	6	6	2	0	2	4	7	9	0	0	10	0	1	0	0	1	0	0	13	14	0	88
ND	9	9	9	9	9	9	9	9	8	9	9	9	9	9	9	9	9	9	9	9	9	9	9	206
																								504
	CDKN1C	PEG3	SGCE	NDN	SNRPN	NNAT	PEG10	PLAGL1	MEG3	IGF2	UBE3A	KCNQ1	DLK1	RASGRF1	MAGEL2	USP29	XIST	IGF2R	H19	GRB10	MEST	GNAS	PHLDA2
Hypo	0	0	0	1	5	0	0	0	0	1	0	3	0	4	0	3	2	2	5	5	0	1	0
NC	21	10	16	15	15	22	20	18	15	12	22	19	12	18	21	17	20	19	17	17	9	7	22
Hyper	1	12	6	6	2	0	2	4	7	9	0	0	10	0	1	0	0	1	0	0	13	14	0
