# Supplementary material for: Epigenetic instability of imprinted genes in human cancers
Source: Nucleic Acids Res. 2015 Sep 3;43(22):10689–99. doi: 10.1093/nar/gkv867 (PMC4678850; doi:10.1093/nar/gkv867)
Supplement: SUPPLEMENTARY DATA [file supp_gkv867_nar-01327-h-2015-File007.xlsx]

## Sheet: Sheet1
	PDGFRA	PTEN	APC	GATA3	PIK3CA	EGFR	TBX3	MLL3	RB1	CTNNB1	MLL2	IDH1	KRAS	NOTCH1	MGMT	HLA-A	ELF3	TP53	KEAP1	RUNX1	CDKN2A	BRCA1	CHEK2							MGMT-Prom	MGMT-DE	PIK3CA-DE	RB1-DE	TBX3-DE
BRCA
KICH
LUAD
LUNG
KIRC
UCEC
COADREAD
COAD
PRAD
LUSC
THCA
KIRP
GBM
STAD
BLCA
READ
LAML
LIHC
ESCA
CESC
PCPG
SARC
PAAD
UCS
UVM
ACC
LGG
DLBC
MESO
OV
SKCM
Down	1	0	0	1	0	0	0	0	0	0	1	0	0	0	7	0	9	0	0	5	0	4	0	28						0	9	0	0	1
NC	14	20	15	19	22	21	19	11	22	22	20	22	22	17	13	17	12	22	20	17	17	18	22	424						20	12	12	12	16
Up	7	2	7	2	0	1	3	11	0	0	1	0	0	5	2	5	1	0	2	0	5	0	0	54						2	1	10	10	5
ND	9	9	9	9	9	9	9	9	9	9	9	9	9	9	9	9	9	9	9	9	9	9	9	207						9	9	9	9	9
																								506
	PDGFRA	PTEN	APC	GATA3	PIK3CA	EGFR	TBX3	MLL3	RB1	CTNNB1	MLL2	IDH1	KRAS	NOTCH1	MGMT	HLA-A	ELF3	TP53	KEAP1	RUNX1	CDKN2A	BRCA1	CHEK2							MGMT-Prom	MGMT-DE	PIK3CA-DE	RB1-DE	TBX3-DE
Down	1	0	0	1	0	0	0	0	0	0	1	0	0	0	7	0	9	0	0	5	0	4	0							0	9	0	0	1
NC	14	20	15	19	22	21	19	11	22	22	20	22	22	17	13	17	12	22	20	17	17	18	22							20	12	12	12	16
Up	7	2	7	2	0	1	3	11	0	0	1	0	0	5	2	5	1	0	2	0	5	0	0							2	1	10	10	5
