# Supplementary material for: Epigenetic instability of imprinted genes in human cancers
Source: Nucleic Acids Res. 2015 Sep 3;43(22):10689–99. doi: 10.1093/nar/gkv867 (PMC4678850; doi:10.1093/nar/gkv867)
Supplement: SUPPLEMENTARY DATA [file supp_gkv867_nar-01327-h-2015-File008.xlsx]

## Sheet: Sheet1
Gene	Primer Name	Primer Sequence	Genomic Position (hg38)	Size	Enzymes for COBRA
PEG3	hPEG3_ICR_bis_a	GTATTTTGTGGTGAATAAAGTTTTGGTTAG	chr19:56838548-56838923	375	HpyCH4IV
	hPEG3_ICR_bis_b	CCCACCTAAATACCATCTTTAATC
USP29	hUSP29_pro_bis_a	GGTTTGTAGATTTGATTTTGGTAGT	chr19:57118984-57119341	357	TaqI
	hUSP29_pro_bis_b	TATTTACCTCAACCACCC
ECR18	hECR18_bis_a	GGGTTGGTTAGAAGTAGTTTGATAGGTTATAG	chr19:57057179-57057648	469	HphI
	hECR18_bis_b	CATCTTTAACTCCAACAATTATAAACTTTCCTCC
GNAS	hGNAS_ICR_bis_a	AGGGTTTTGTAGGTTAGATGATTTTTTG	chr20: 58851426-58851837	411	TaqI
	hGNAS_ICR_bis_b	CTACCTCCAACACCCTTCTAACCCCTCTCCTCT
NESP	hNESP_pro_bis_a	TGTTTAAGTATTGGATTTGGGGTTAGTTTGT	chr20:58839491-58839947	456	TaqI
	hNESP_pro_bis_b	CACCTACCTTCCTAACCACTTAAAAACT
MEST	hMEST_ICR_bis_a.1	GTAAGGGATGTTTTTTAAAGGATTATGGAT	chr7:130491154-130491505	351	HpyCH4IV
	hMEST_ICR_bis_b	CAAACTCTATTAAACCCACCACCAAACT
MEST	hMEST_pro_bis_a	GGGATAGTTAGTTTTGGAGGTTGGAAAGGT	chr7:130486810-130487247	437	BstUI
	hMEST_pro_bis_b	ATATCATCTCATTTATCACTCACCACAATC
MEG3/DLK1	hIG_DMR_bis_a	GAGATGTTATGATTGGGATGTGGGAGA	chr14:100815494-100815707	213	HpyCH4IV
	hIG_DMR_bis_b	CTCCCTAATAAAACCTCTCCAACTCC
MEG3	hMEG3_pro_bis_a	GGAGGAATTAGATGGAATTTTTTTTGGA	chr14:100826496-100826804	308	HphI
	hMEG3_pro_bis_b	ACCTAAAATCCACACTACACTAAACCT
H19	hH19_ICR_bis_a	GTGTTTGATTTATTTTAGGGTGTATTGT	chr11:1999839-2000233	394	TaqI
	hH19_ICR_bis_b	ACTCCTATAAATATCCTATTCCCAAATAAC
IGF2	hIGF2_pro_bis_a	GATTGAGTAGGTAGTGGGATAGAAGT	chr11:2136637-2136960	323	TaqI
	hIGF2_pro_bis_b	CCCAACTCAAAACTTTTCCTAAACCCTCACCTAC
ECR1	hECR1_bis_a	GGTTTTTTAATTTAGTAGTAAAAAATGTTAG	chr11:2096209-2096593	385	SnaBI
	hECR1_bis_b	ATTCTCCAAAAAACTTTAAAAAATATAAAAAAC
APC	hAPC_pro_bis_a	GTTATTAATTTTTTTGTTTGTTGGGGATTGGGGT	chr5:112737616-112737959	343	TaqI
	hAPC_pro_bis_b	CAACAAACCTAACCATAATAACTCCAACACCT
MLL3	hMLL3_pro_bis_a.2	GGAAGAAGTTAAATGGTTTTTTAATATATTA	chr7:152435027-152435303	276	TaqI
	hMLL3_pro_bis_b	CCTAACTAAATCATTAAAAAAACAAACC
ELF3	hELF3_pro_bis_a	GAGTTTAGGGAGGAGTTTTTTTTAGGT	chr1: 202010563-202010925	362	TaqI
	hELF3_pro_bis_b	CCCTCCTCAAATCTCTAAAACCCTAAAACC
MGMT	hMGMT_pro_bis_a	GGATTATTTTTGTGATAGGAAAAGGT	chr10:129466810-129467140	331	TaqI
	hMGMT_pro_bis_b	AAAACCTAAAAAAAACAAAAAAAC
