# Supplementary material for: Epigenetic instability of imprinted genes in human cancers
Source: Nucleic Acids Res. 2015 Sep 3;43(22):10689–99. doi: 10.1093/nar/gkv867 (PMC4678850; doi:10.1093/nar/gkv867)
Supplement: SUPPLEMENTARY DATA [file supp_gkv867_nar-01327-h-2015-File009.xlsx]

## Sheet: Sheet1
Imprinted genes	Genomic position (hg18)
GNAS	chr20:56,803,530-56,964,305
NNAT	chr20:35,578,674-35,589,851
MEST	chr7:129,845,057-130,047,138
PEG10	chr7:94,016,613-94,217,162
SGCE	chr7:94,016,613-94,217,162
PEG3	chr19:61,959,620-62,097,544
USP29	chr19:62,311,536-62,346,890
SNRPN	chr15:22,542,419-22,852,290
UBE3A	chr15:23,108,044-23,260,713
NDN	chr15:21,479,750-21,485,440
MAGEL2	chr15:21,432,268-21,451,608
H19	chr11:1,962,342-1,986,281
IGF2	chr11:2,092,652-2,133,196
KCNQ1	chr11:2,382,385-2,786,504
CDKN1C	chr11:2,860,387-2,864,208
PHLDA2	chr11:2,905,792-2,907,513
RASGRF1	chr15:77,056,415-77,287,843
GRB10	chr7:50,592,350-50,912,505
PLAGL1	chr6:144,272,055-144,458,504
DLK1	chr14:100,257,789-100,276,387
MEG3	chr14:100,284,074-100,388,821
IGF2R	chr6:160,219,058-160,425,237
XIST	chrX:72,949,185-72,997,339
PANCAN genes	Genomic positions (hg18)
ELF3	chr1:200,239,687-200,259,564
TP53	chr17:7,502,873-7,541,160
TBX3	chr12:113,583,747-113,615,047
RB1	chr13:47,731,348-47,998,563
RUNX1	chr21:35,016,594-35,408,840
CDKN2A	chr9:21,948,559-21,993,682
PTEN	chr9:33,661,494-33,669,425
PIK3CA	chr3:180,327,458-180,456,738
KRAS	chr12:25,237,454-25,306,668
APC	chr5:112,074,359-112,236,930
GATA3	chr10:8,131,549-8,162,295
MLL2	chr12:47,689,943-47,744,461
MLL3	chr7:151,398,733-151,909,829
BRCA1	chr17:38,429,551-38,551,283
NOTCH1	chr9:138,495,881-138,572,895
KEAP1	chr19:10,453,625-10,478,653
CHEK2	chr22:27,400,208-27,481,345
CTNNB1	chr3:41,205,697-41,267,193
HLA-A	chr6:30,017,372-30,022,494
MGMT	chr10:131,080,362-131,530,856
EGFR	chr7:54,922,404-55,204,864
PDGFRA	chr4:54,766,250-54,882,939
IDH1	chr2:208,804,466-208,832,841
